# Supplementary material for: Spontaneous Mutation in the Movement Protein of Citrus Leprosis Virus C2, in a Heterologous Virus Infection Context, Increases Cell-to-Cell Transport and Generates Fitness Advantage
Source: Viruses. 2021 Dec 13;13(12):2498. doi: 10.3390/v13122498 (PMC8708801; doi:10.3390/v13122498)
Supplement: Supplementary file 1 [file viruses-13-02498-s001.zip]

Archive with 1 entries (1 files):
- viruses-1455924-supplementary.pdf
